# Supplementary material for: Different Oxidative Stress and Inflammation Patterns of Diseased Left Anterior Descending Coronary Artery versus Internal Thoracic Artery
Source: Antioxidants (Basel). 2024 Sep 28;13(10):1180. doi: 10.3390/antiox13101180 (PMC11505158; doi:10.3390/antiox13101180)
Supplement: Supplementary file 1 [file antioxidants-13-01180-s001.zip]

Archive with 3 entries (3 files):
- Supp Material  S1.0.pdf
- Table S1.pdf
- Table S2.pdf
